# Supplementary material for: Whole genome sequencing analysis of alpaca suggests TRPV3 as a candidate gene for the suri phenotype
Source: BMC Genomics. 2024 Feb 16;25:185. doi: 10.1186/s12864-024-10086-8 (PMC10873959; doi:10.1186/s12864-024-10086-8)
Supplement: Supplementary file 1 — Supplementary Material 1 [file 12864_2024_10086_MOESM1_ESM.xlsx]

## Sheet: Table_S1
Table S1: annotated missense variants found in suri samples. Association with hair phenotype and the relative PubMed Identifier (PMID) for the reference are reported where appropriate.
Locus name	Reference genome chromosome name	Position of the variant in the chromosome	Reference allele	Alternative allele	Genomic position of the variant	Predicted amino acidic change	Association with hair phenotypes	PMID
RYR3	NW_021988660.1	22130185	G	A	c.31G>A	p.Glu11Lys	Gene expressed in epidermal keratinocytes and associated with keratinocyte differentiation and epidermal permeability barrier homeostasis	21881589
CADM1	NW_021964222.1	14349510	C	T	c.1105C>T	p.His369Tyr	Gene expressed in mouse hair follicle which plays a role in autoimmune alopecia	22210910
NBN	NW_021964214.1	13450281	G	A	c.134C>T	p.Ala45Val	Deletion of the gene causes premature hair loss in mouse	27050272
PTK6	NW_021964196.1	572046	G	C	c.766G>C	p.Gly256Arg	Gene involved in shape variation of human head hair	29220522
MYO5A	NW_021988660.1	7392600	A	G	c.2609A>G	p.Gln870Arg	Mutations in the gene cause a dilute coat color phenotype in mice	33715225
USP25	NW_021964153.1	24158792	T	C	c.495A>G	p.Ile165Met	Candidate gene for fur quality and coat color in American mink	36360176
RNF175	NW_021964157.1	111932643	T	A	c.4A>T	p.Ile2Phe	Candidate gene associated with the wool traits in Akkaraman lambs	36980985
ABCA4	NW_021964169.1	13881375	A	G	c.818A>G	p.Asn273Ser	Gene expressed in human hair follicles and keratinocytes associated to the clearance of toxic vitamin A Derivatives in hair	37175983
CD44	NW_021964172.1	1486932	G	A	c.1142C>T	p.Thr381Ile	The gene mediates hair growth hyperactivation in the nevus	37344645
RASAL2	NW_021964199.1	12595669	A	G	c.3791A>G	p.Lys1264Arg	Mutation on the gene are reported in the Rat Genome Database (RGD) associated to abnormal hair growth	10400928
ACP6	NW_021964201.1	2912026	T	A	c.503A>T	p.Tyr168Phe
ALPK2	NW_021964217.1	3495880	C	T	c.3478C>T	p.Pro1160Ser
ALPK2	NW_021964217.1	3495730	C	G	c.3328C>G	p.Pro1110Ala
AMN	NW_021964165.1	62261338	C	T	c.1028C>T	p.Pro343Leu
ATP11A	NW_022039029.1	191452	G	A	c.1915G>A	p.Val639Ile
ATP11A	NW_022039029.1	218571	G	A	c.3646G>A	p.Asp1216Asn
ATP11A	NW_022039029.1	189699	G	T	c.1783G>T	p.Ala595Ser
ATP2B4	NW_021995322.1	789358	C	A	c.1652C>A	p.Ala551Glu
BAHCC1	NW_022039015.1	229301	T	G	c.2161T>G	p.Phe721Val
BOD1L1	NW_021964157.1	8910470	G	T	c.8102C>A	p.Ala2701Glu
BTBD16	NW_021964177.1	264079	T	C	c.305A>G	p.Asp102Gly
C13H1orf167	NW_021964181.1	6240606	G	A	c.1945G>A	p.Gly649Arg
CCDC173	NW_021964164.1	53799712	A	T	c.1611A>T	p.Lys537Asn
CCDC30	NW_021964181.1	29097609	G	A	c.1819G>A	p.Glu607Lys
CDC42BPB	NW_021964165.1	62281473	G	A	c.2837C>T	p.Thr946Met
CDH8	NW_021964171.1	12417820	C	T	c.565G>A	p.Val189Ile
CEACAM1	NW_021964174.1	3017316	C	T	c.167C>T	p.Thr56Met
CENPO	NW_021964185.1	16896720	G	A	c.359G>A	p.Arg120Gln
CEP95	NW_021964190.1	12918191	G	C	c.1479G>C	p.Glu493Asp
CHIT1	NW_021995322.1	366491	A	T	c.335T>A	p.Phe112Tyr
CHIT1	NW_021995322.1	367498	C	T	c.190G>A	p.Glu64Lys
CHRM5	NW_021988660.1	22632081	G	T	c.38G>T	p.Gly13Val
CHRM5	NW_021988660.1	22632080	G	A	c.37G>A	p.Gly13Ser
CLBA1	NW_022038903.1	40837	G	A	c.767G>A	p.Arg256Gln
COQ8A	NW_021964204.1	11657475	C	T	c.1393G>A	p.Glu465Lys
CPED1	NW_022029742.1	6691170	C	T	c.1012G>A	p.Ala338Thr
CPPED1	NW_021964194.1	10590590	C	T	c.439G>A	p.Val147Ile
CRACR2A	NW_021964223.1	19148127	C	T	c.1378C>T	p.Arg460Cys
DDX42	NW_021964190.1	12392849	G	A	c.2560G>A	p.Ala854Thr
ELOVL5	NW_021964198.1	14572318	C	T	c.332G>A	p.Arg111His
FAM149B1	NW_021964175.1	5863549	C	T	c.743C>T	p.Ala248Val
FAM186B	NW_021964178.1	4181301	G	A	c.1909G>A	p.Ala637Thr
FSTL4	NW_021990880.1	4699760	G	A	c.2270G>A	p.Ser757Asn
FYB1	NW_021964160.1	37784397	T	C	c.1264T>C	p.Tyr422His
GPBAR1	NW_021964164.1	16671648	C	A	c.984G>T	p.Leu328Phe
HELT	NW_021964209.1	10017159	T	G	c.526T>G	p.Phe176Val
HELZ2	NW_021964196.1	546363	C	T	c.4778C>T	p.Thr1593Met
ITFG2	NW_021964223.1	19715593	C	A	c.151G>T	p.Ala51Ser
KCNH6	NW_021964190.1	12195585	A	G	c.2632A>G	p.Thr878Ala
KCNK5	NW_021964198.1	4978526	A	C	c.980T>G	p.Leu327Arg
KIAA0754	NW_021964181.1	26611655	T	C	c.3692T>C	p.Ile1231Thr
KIAA1614	NW_021964200.1	144715	G	A	c.1001G>A	p.Arg334Gln
KLC3	NW_021964174.1	4838962	G	A	c.1106G>A	p.Arg369Gln
LIME1	NW_021964196.1	428345	A	T	c.569T>A	p.Leu190Gln
LOC102525274	NW_021964172.1	24356959	G	A	c.547C>T	p.Pro183Ser
LOC102525474	NW_021964207.1	8096279	C	T	c.694C>T	p.Arg232Cys
LOC102525735	NW_021964197.1	18609663	T	C	c.3238T>C	p.Cys1080Arg
LOC102526209	NW_021964207.1	8191670	A	G	c.389A>G	p.Tyr130Cys
LOC102526924	NW_021964165.1	774585	G	A	c.461G>A	p.Arg154His
LOC102527336	NW_021990880.1	5427554	C	A	c.1183G>T	p.Gly395Cys
LOC102527557	NW_021964172.1	23989354	A	C	c.103T>G	p.Ser35Ala
LOC102527625	NW_021964223.1	9820327	T	A	c.83A>T	p.Gln28Leu
LOC102532267	NW_022018544.1	687	T	C	c.529T>C	p.Phe177Leu
LOC102532940	NW_022039504.1	3973920	G	T	c.1026C>A	p.His342Gln
LOC102533319	NW_021964189.1	4337768	A	G	c.964T>C	p.Cys322Arg
LOC102534741	NW_021988414.1	42028	T	C	c.1928A>G	p.His643Arg
LOC102536043	NW_021964197.1	19014146	G	A	c.58C>T	p.Arg20Trp
LOC102537303	NW_021964189.1	4322977	C	T	c.364C>T	p.Arg122Cys
LOC102537767	NW_021964197.1	19142032	C	T	c.848C>T	p.Pro283Leu
LOC102538326	NW_021964207.1	8433928	T	C	c.704A>G	p.His235Arg
LOC102538653	NW_021964220.1	549232	C	T	c.272G>A	p.Arg91His
LOC102539661	NW_022022888.1	24893	G	A	c.157C>T	p.His53Tyr
LOC102540531	NW_021964174.1	2668580	T	C	c.857A>G	p.Lys286Arg
LOC102540531	NW_021964174.1	2673807	T	G	c.299A>C	p.Gln100Pro
LOC102540548	NW_022038902.1	44957	C	T	c.2294C>T	p.Pro765Leu
LOC102541097	NW_021964190.1	12435821	C	T	c.1339C>T	p.Pro447Ser
LOC102541122	NW_021964194.1	4384166	G	A	c.152C>T	p.Ala51Val
LOC102541545	NW_022028543.1	58547	C	T	c.404G>A	p.Arg135Gln
LOC102541709	NW_022006425.1	341451	T	C	c.859A>G	p.Lys287Glu
LOC102541709	NW_022006425.1	342050	C	A	c.364G>T	p.Gly122Cys
LOC102541709	NW_022006425.1	342051	C	G	c.363G>C	p.Glu121Asp
LOC102541709	NW_022006425.1	342026	C	T	c.388G>A	p.Ala130Thr
LOC102542736	NW_022038893.1	1116171	G	C	c.3491G>C	p.Trp1164Ser
LOC102542954	NW_021990768.1	4303	G	C	c.478C>G	p.Leu160Val
LOC102543207	NW_021964212.1	114387	A	G	c.503T>C	p.Val168Ala
LOC102543550	NW_022038906.1	82123	G	A	c.736C>T	p.Arg246Cys
LOC102543550	NW_022038906.1	82092	G	A	c.767C>T	p.Ala256Val
LOC102544582	NW_021967279.1	28619	T	C	c.101T>C	p.Met34Thr
LOC102544655	NW_021964154.1	19192749	C	T	c.209C>T	p.Pro70Leu
LOC102545352	NW_021964197.1	18791245	G	A	c.55G>A	p.Val19Met
LOC102545500	NW_021964207.1	8982429	C	T	c.864G>A	p.Met288Ile
LOC107032912	NW_021993489.1	158	G	A	c.52G>A	p.Ala18Thr
LOC107034103	NW_021964196.1	1243202	G	A	c.277G>A	p.Ala93Thr
LOC107035214	NW_022033311.1	95777	C	T	c.241G>A	p.Val81Met
LOC107035214	NW_022033311.1	95242	G	A	c.437C>T	p.Ala146Val
LOC116276540	NW_021964190.1	12170862	G	A	c.949G>A	p.Val317Met
LOC116277446	NW_021967900.1	66615	C	A	c.436G>T	p.Gly146Trp
LOC116277891	NW_021983751.1	559	C	A	c.191C>A	p.Ser64Tyr
LOC116278589	NW_022015657.1	1803	G	A	c.557G>A	p.Arg186Lys
LOC116279903	NW_022039967.1	230853	G	T	c.1038G>T	p.Glu346Asp
LOC116280894	NW_021964165.1	61535941	C	T	c.892G>A	p.Ala298Thr
LOC116284406	NW_021964197.1	18624004	G	A	c.224G>A	p.Ser75Asn
LOC116284406	NW_021964197.1	18624599	C	G	c.505C>G	p.Gln169Glu
LOC116286138	NW_021964153.1	12616199	G	A	c.41C>T	p.Ser14Leu
LYSMD4	NW_021964211.1	21286348	C	G	c.126G>C	p.Glu42Asp
MCM4	NW_021964213.1	414716	A	G	c.340A>G	p.Ile114Val
MEGF11	NW_021964166.1	3378524	C	G	c.648G>C	p.Glu216Asp
MKI67	NW_022024333.1	4221948	A	G	c.1279A>G	p.Thr427Ala
MKI67	NW_022024333.1	4234167	A	G	c.5033A>G	p.Lys1678Arg
MUC20	NW_021964156.1	18259410	A	T	c.1115T>A	p.Leu372His
MYBPH	NW_021995322.1	315433	G	A	c.41C>T	p.Pro14Leu
MYH15	NW_021972009.1	2745218	C	G	c.1904C>G	p.Ala635Gly
NCKAP5L	NW_021964178.1	4041114	C	T	c.3974C>T	p.Ala1325Val
NFX1	NW_022040534.1	7714026	C	A	c.475G>T	p.Val159Phe
PCNX2	NW_021964173.1	1009028	G	T	c.4684G>T	p.Ala1562Ser
PFKM	NW_021964178.1	5209387	T	C	c.47A>G	p.Lys16Arg
PLIN5	NW_021964202.1	23953028	G	T	c.913G>T	p.Gly305Cys
PRR29	NW_021964190.1	12514763	G	T	c.298G>T	p.Ala100Ser
PSD3	NW_021964210.1	14274059	A	G	c.1190A>G	p.Lys397Arg
PTGFRN	NW_021964170.1	3325409	C	T	c.664C>T	p.Arg222Trp
PTK6	NW_021964196.1	568314	G	A	c.107G>A	p.Arg36His
RBM19	NW_021964219.1	6041911	G	A	c.1112C>T	p.Pro371Leu
RNF144B	NW_021964197.1	12227880	T	C	c.4T>C	p.Trp2Arg
SHC3	NW_022039011.1	1790573	C	T	c.511C>T	p.Arg171Cys
SORL1	NW_021964222.1	9298163	C	T	c.5047G>A	p.Asp1683Asn
SPIDR	NW_021964213.1	169116	C	A	c.982C>A	p.Pro328Thr
SRSF5	NW_021964165.1	35891252	C	T	c.788C>T	p.Ser263Phe
STARD9	NW_021988660.1	14863096	C	T	c.9934G>A	p.Val3312Met
STMN3	NW_021964196.1	488413	C	T	c.304C>T	p.Leu102Phe
TACR1	NW_021964186.1	1336	G	A	c.134G>A	p.Arg45His
TACR2	NW_021964175.1	2934277	C	T	c.28G>A	p.Ala10Thr
TAPBPL	NW_021964223.1	17335231	G	A	c.574C>T	p.Arg192Trp
TC2N	NW_021964165.1	53228394	G	A	c.490C>T	p.Pro164Ser
TECPR2	NW_021964165.1	61874738	C	T	c.1990C>T	p.Arg664Trp
TMEM191C	NW_021964221.1	8692	G	A	c.407G>A	p.Ser136Asn
TNFRSF6B	NW_021964196.1	447969	G	A	c.935C>T	p.Ala312Val
TPD52L2	NW_021964196.1	333183	T	C	c.526A>G	p.Ile176Val
TRNAA-CGC_75	NW_021970899.1	2577411	C	G	c.35G>C	p.Arg12Pro
TRNAM-CAU_17	NW_021964197.1	18960337	G	A	c.53G>A	p.Ser18Asn
TROAP	NW_021964178.1	4360625	G	A	c.1594C>T	p.Pro532Ser
TROAP	NW_021964178.1	4361032	T	C	c.1345A>G	p.Ile449Val
TSC22D1	NW_021964184.1	12345486	G	T	c.2207C>A	p.Pro736Gln
UGT3A2	NW_021964160.1	40155838	G	A	c.148G>A	p.Gly50Ser
UNC45B	NW_021964190.1	95717	T	C	c.14A>G	p.Glu5Gly
WASF3	NW_021964184.1	27503760	C	T	c.232G>A	p.Val78Ile
WASF3	NW_021964184.1	27485392	T	C	c.1580A>G	p.Asn527Ser
WDR33	NW_021964164.1	93525517	C	T	c.3218G>A	p.Arg1073His
WNK2	NW_022040534.1	824036	C	T	c.3158C>T	p.Ala1053Val
ZFHX3	NW_021964171.1	19910334	C	A	c.9401C>A	p.Pro3134His
ZNF451	NW_021964198.1	17320741	G	A	c.2977G>A	p.Gly993Ser
ZNF451	NW_021964198.1	17269890	G	C	c.391G>C	p.Ala131Pro
ZNF644	NW_021964169.1	16144510	A	T	c.680A>T	p.Asp227Val
ZNF839	NW_021964165.1	61813983	G	A	c.1568G>A	p.Arg523Gln
